# Supplementary material for: Standardized protocol for laboratory rearing and breeding of the Lymnaeidae snail, Radix natalensis (Krauss, 1848)
Source: PLoS One. 2025 Oct 27;20(10):e0335640. doi: 10.1371/journal.pone.0335640 (PMC12558528; doi:10.1371/journal.pone.0335640)
Supplement: S1 File — (TXT) [file pone.0335640.s001.txt]

------------------------------------------------------------------------------------------------------------------------------------------------
      name:  <unnamed>
       log:  C:\Users\ughestaff\OneDrive - University of KwaZulu-Natal\PREPARE4VBDs\Agrippa Dube\Breeding data.log
  log type:  text
 opened on:  28 Nov 2024, 16:02:51


. tabstat Eggs, by(Groups_cat) stat(mean sd p50 iqr sum)

Summary for variables: Eggs
Group variable: Groups_cat (RECODE of GP (Group))

Groups_cat |      Mean        SD       p50       IQR       Sum
-----------+--------------------------------------------------
   Group A |  1.111111  .9279607         1         2        10
   Group B |  7.666667  7.582875         7         7        69
   Group C |  6.555556  5.222813         9         8        59
-----------+--------------------------------------------------
     Total |  5.111111  5.905235         2         9       138
--------------------------------------------------------------


Interpreation: Snails maintained at Group C had a median of 9 eggs. More than in the other two groups but overal, laod less eggs than those in group B. 


. do "C:\Users\UGHEST~1\AppData\Local\Temp\STD51a8_00001i.tmp"

. kwallis Eggs, by(Groups_cat)

Kruskal–Wallis equality-of-populations rank test

  +---------------------------+
  | Groups~t | Obs | Rank sum |
  |----------+-----+----------|
  |  Group A |   9 |    80.00 |
  |  Group B |   9 |   152.50 |
  |  Group C |   9 |   145.50 |
  +---------------------------+

  chi2(2) =  5.641
     Prob = 0.0596

  chi2(2) with ties =  5.790
               Prob = 0.0553


Interpretation: Median number of eggs laid; not dstatistically different. 


. dunntest Eggs ,  by(Groups_cat)  ma(none) nokwallis


              Dunn's Pairwise Comparison of Eggs by Groups_cat              
                              (No adjustment)                               
Col Mean-|
Row Mean |    Group A    Group B
---------+----------------------
 Group B |  -2.181082
         |     0.0146
         |
 Group C |  -1.970495   0.210587
         |     0.0244     0.4166


This is what we will use in your paper; Data was squareroot tranformed to meet parametric analysis requirements as shonw by others (cite my paper)


generate Egg_sqrtyform1 = sqrt( Eggs)
(175 missing values generated)

. 
end of do-file

. do "C:\Users\UGHEST~1\AppData\Local\Temp\STD51a8_00001n.tmp"

. tabstat Egg_sqrtyform1, by(Groups_cat) stat(mean sd p50 iqr sum)

Summary for variables: Egg_sqrtyform1
Group variable: Groups_cat (RECODE of GP (Group))

Groups_cat |      Mean        SD       p50       IQR       Sum
-----------+--------------------------------------------------
   Group A |  .8507616  .6600987         1  1.414214  7.656854
   Group B |  2.326492   1.59244  2.645751  1.430227  20.93843
   Group C |  2.164972   1.44983         3         2  19.48475
-----------+--------------------------------------------------
     Total |  1.780742  1.419397  1.414214         3  48.08003
--------------------------------------------------------------


Interpretation: This gives you the mean and standard deivation but since its count data, we use p50 which is median and iqr. 


regress Egg_sqrtyform1 Groups_cat

      Source |       SS           df       MS      Number of obs   =        27
-------------+----------------------------------   F(1, 25)        =      4.36
       Model |  7.77217464         1  7.77217464   Prob > F        =    0.0472
    Residual |  44.6097031        25  1.78438812   R-squared       =    0.1484
-------------+----------------------------------   Adj R-squared   =    0.1143
       Total |  52.3818777        26  2.01468761   Root MSE        =    1.3358

------------------------------------------------------------------------------
Egg_sqrtyf~1 | Coefficient  Std. err.      t    P>|t|     [95% conf. interval]
-------------+----------------------------------------------------------------
  Groups_cat |   .6571054   .3148534     2.09   0.047     .0086526    1.305558
       _cons |   .4665311   .6801611     0.69   0.499    -.9342869    1.867349
------------------------------------------------------------------------------


Interpretation: The treatments had an effect on the number of eggs laid (b=0.657, p=0.047). See how you interprete linear regression models online. 


. regress Egg_sqrtyform1 i.Groups_cat

      Source |       SS           df       MS      Number of obs   =        27
-------------+----------------------------------   F(2, 24)        =      3.49
       Model |  11.7930536         2  5.89652682   Prob > F        =    0.0468
    Residual |  40.5888241        24    1.691201   R-squared       =    0.2251
-------------+----------------------------------   Adj R-squared   =    0.1606
       Total |  52.3818777        26  2.01468761   Root MSE        =    1.3005

------------------------------------------------------------------------------
Egg_sqrtyf~1 | Coefficient  Std. err.      t    P>|t|     [95% conf. interval]
-------------+----------------------------------------------------------------
  Groups_cat |
    Group B  |    1.47573   .6130436     2.41   0.024     .2104704     2.74099
    Group C  |   1.314211   .6130436     2.14   0.042      .048951    2.579471
             |
       _cons |   .8507616   .4334873     1.96   0.061    -.0439122    1.745435
------------------------------------------------------------------------------


Interpretation: Snails maintained in group B had a higher egg number return as comapred to thiose in group A and C. 

. 
end of do-file

. log close
      name:  <unnamed>
       log:  C:\Users\ughestaff\OneDrive - University of KwaZulu-Natal\PREPARE4VBDs\Agrippa Dube\Breeding data.log
  log type:  text
 closed on:  28 Nov 2024, 16:05:58
------------------------------------------------------------------------------------------------------------------------------------------------
