# Supplementary material for: Standardized protocol for laboratory rearing and breeding of the Lymnaeidae snail, Radix natalensis (Krauss, 1848)
Source: PLoS One. 2025 Oct 27;20(10):e0335640. doi: 10.1371/journal.pone.0335640 (PMC12558528; doi:10.1371/journal.pone.0335640)
Supplement: S2 File — (XLSX) [file pone.0335640.s002.xlsx]

## Sheet: Field water parameters
Please insert the measured field water physical parameters (field baseline) from the snail habitat
Collection date	Water temp at time of snail collection	Water pH	Water conductivity (unit?)	Water salinity (unit?)	GPS coordinates of field site(s)
27/04/2024	20.03℃	7.53	47	0.02	-29.6718	29.8758

## Sheet: Egg_masses
Group A	Date	no. of egg masses	no. of hatched F1 snails
	29/4/2024	0
	30/4/2024	0
	2024-01-05	0
	2024-02-05	0
	2024-03-05	0
	2024-04-05	0
	2024-05-05	0
Group A	Week 1	0
	2024-06-05	0
	2024-07-05	0
	2024-08-05	0
	2024-09-05	0
	2024-10-05	0
	2024-11-05	0
	2024-12-05	0
Group A	Week 2	0
	13/05/2024	0
	14/05/2024	0
	15/05/2024	0
	16/05/2024	0
	17/05/2024	0
	18/05/2024	0
	19/05/2024	0
Group A	Week 3	0
	20/05/2024	1
	21/05/2024	0
	22/05/2024	0
	23/05/2024	1
	24/05/2024	0
	25/05/2024	0
	26/05/2024	0
Group A	week 4	2
	27/05/2024	0
	28/05/2024	0
	29/05/2024	0
	30/05/2024	0
	31/05/2024	1
	2024-01-06	0
	2024-02-06	0
Group A	week 5	1
	2024-03-06	0
	2024-04-06	0
	2024-05-06	1
	2024-06-06	0
	2024-07-06	0
	2024-08-06	0
	2024-09-06	0
Group A	week 6	1
	2024-10-06	missing data
	2024-11-06	missing data
	2024-12-06	missing data
	13/6/2024	missing data
	14/6/2024	missing data
	15/6/2024	missing data
	16/06/2024	missing data
Group A	week 7	missing data
	17/06/2024	0
	18/06/2024	0
	19/06/2024	1
	20/06/2024	0
	21/06/2024	0
	22/06/2024	0
	23/06/2024	1
Group A	Week 8	2
	24/06/2024	0
	25/06/2024	0
	26/06/2024	0
	27/06/2024	1
	28/06/2024	0
	29/06/2024	0
	30/06/2024	1
Group A	Week 9	2
	2024-01-07	0
	2024-02-07	1
	2024-03-07	0
	2024-04-07	0
	2024-05-07	0
	2024-06-07	1
	2024-07-07	0
Group A	Week 10	2	48
Group B	Date
	29/4/2024	0
	30/4/2024	0
	2024-01-05	0
	2024-02-05	0
	2024-03-05	0
	2024-04-05	0
	2024-05-05	0
Group B	Week 1	0
	2024-06-05	0
	2024-07-05	0
	2024-08-05	0
	2024-09-05	0
	2024-10-05	0
	2024-11-05	0
	2024-12-05	0
Group B	Week 2	0
	13/05/2024	1
	14/05/2024	0
	15/05/2024	0
	16/05/2024	0
	17/05/2024	1
	18/05/2024	1
	19/05/2024	0
Group B	Week 3	3
	20/05/2024	1
	21/05/2024	1
	22/05/2024	0
	23/05/2024	0
	24/05/2024	3
	25/05/2024	1
	26/05/2024	1
Group B	week 4	7
	27/05/2024	1
	28/05/2024	0
	29/05/2024	1
	30/05/2024	1
	31/05/2024	0
	2024-01-06	1
	2024-02-06	1
Group B	week 5	5
	2024-03-06	2
	2024-04-06	1
	2024-05-06	2
	2024-06-06	1
	2024-07-06	1
	2024-08-06	1
	2024-09-06	2
Group B	week 6	10
	2024-10-06	missing data
	2024-11-06	missing data
	2024-12-06	missing data
	13/6/2024	missing data
	14/6/2024	missing data
	15/6/2024	missing data
	16/06/2024	missing data
Group B	week 7	missing data
	17/06/2024	2
	18/06/2024	1
	19/06/2024	1
	20/06/2024	0
	21/06/2024	2
	22/06/2024	3
	23/06/2024	0
Group B	Week 8	9
	24/06/2024	1
	25/06/2024	2
	26/06/2024	4
	27/06/2024	1
	28/06/2024	1
	29/06/2024	1
	30/06/2024	0
Group B	Week 9	10
	2024-01-07	3
	2024-02-07	6
	2024-03-07	5
	2024-04-07	2
	2024-05-07	3
	2024-06-07	3
	2024-07-07	3
Group B	Week 10	25	500
Group C	Date
	29/4/2024	0
	30/4/2024	0
	2024-01-05	0
	2024-02-05	0
	2024-03-05	0
	2024-04-05	0
	2024-05-05	0
Group C	Week 1	0
	2024-06-05	0
	2024-07-05	0
	2024-08-05	0
	2024-09-05	0
	2024-10-05	0
	2024-11-05	0
	2024-12-05	0
Group C	Week 2	0
	13/05/2024	0
	14/05/2024	0
	15/05/2024	0
	16/05/2024	0
	17/05/2024	1
	18/05/2024	0
	19/05/2024	0
Group C	Week 3	1
	20/05/2024	1
	21/05/2024	1
	22/05/2024	0
	23/05/2024	0
	24/05/2024	2
	25/05/2024	1
	26/05/2024	1
Group C	week 4	6
	27/05/2024	1
	28/05/2024	2
	29/05/2024	1
	30/05/2024	1
	31/05/2024	2
	2024-01-06	1
	2024-02-06	1
Group C	week 5	9
	2024-03-06	2
	2024-04-06	1
	2024-05-06	2
	2024-06-06	0
	2024-07-06	1
	2024-08-06	1
	2024-09-06	2
Group C	week 6	9
	2024-10-06	missing data
	2024-11-06	missing data
	2024-12-06	missing data
	13/6/2024	missing data
	14/6/2024	missing data
	15/6/2024	missing data
	16/06/2024	missing data
Group C	week 7	missing data
	17/06/2024	2
	18/06/2024	1
	19/06/2024	1
	20/06/2024	1
	21/06/2024	2
	22/06/2024	3
	23/06/2024	0
Group C	Week 8	10
	24/06/2024	1
	25/06/2024	2
	26/06/2024	4
	27/06/2024	0
	28/06/2024	1
	29/06/2024	1
	30/06/2024	0
Group C	Week 9	9
	2024-01-07	2
	2024-02-07	4
	2024-03-07	2
	2024-04-07	2
	2024-05-07	2
	2024-06-07	2
	2024-07-07	1
Group C	Week 10	15	450
							0

## Sheet: Temperature
Room Temperature	Range 24-26±1℃		heaters were opperational
Water Temperature	Range 22-25±1℃

## Sheet: survival
Group A N=30	Date	Survival	Mortality
	29/4/2024	30	0
	30/4/2024	30	0
	2024-01-05	30	0
	2024-02-05	30	0
	2024-03-05	30	0
	2024-04-05	30	0
	2024-05-05	30	0
Group A	Week 1	30	0
	2024-06-05	30	0
	2024-07-05	28	2
	2024-08-05	28	0
	2024-09-05	27	1
	2024-10-05	26	1
	2024-11-05	25	1
	2024-12-05	23	2
Group A	Week 2	23	7
	13/05/2024	23	0
	14/05/2024	23	0
	15/05/2024	22	1
	16/05/2024	22	0
	17/05/2024	21	1
	18/05/2024	21	0
	19/05/2024	20	1
Group A	Week 3	20	3
	20/05/2024	20	0
	21/05/2024	20	0
	22/05/2024	20	0
	23/05/2024	19	1
	24/05/2024	19	0
	25/05/2024	19	0
	26/05/2024	18	1
Group A	week 4	18	2
	27/05/2024	18	0
	28/05/2024	18	0
	29/05/2024	18	0
	30/05/2024	17	1
	31/05/2024	17	0
	2024-01-06	16	1
	2024-02-06	16	0
Group A	week 5	16	2
	2024-03-06	16	0
	2024-04-06	15	1
	2024-05-06	15	0
	2024-06-06	15	0
	2024-07-06	15	0
	2024-08-06	14	1
	2024-09-06	14	0
Group A	week 6	14	2
	2024-10-06	14	0
	2024-11-06	14	0
	2024-12-06	14	0
	13/6/2024	14	0
	14/6/2024	14	0
	15/6/2024	14	0
	16/06/2024	13	1
Group A	week 7	13	1
	17/06/2024	13	0
	18/06/2024	13	0
	19/06/2024	13	0
	20/06/2024	13	0
	21/06/2024	13	0
	22/06/2024	13	0
	23/06/2024	12	1
Group A	Week 8	12	1
	24/06/2024	12	0
	25/06/2024	12	0
	26/06/2024	11	1
	27/06/2024	11	0
	28/06/2024	11	0
	29/06/2024	11	0
	30/06/2024	10	1
Group A	Week 9	10	2
	2024-01-07	10	0
	2024-02-07	10	0
	2024-03-07	10	0
	2024-04-07	10	0
	2024-05-07	10	0
	2024-06-07	10	0
	2024-07-07	10	0
Group A	Week 10	10	0
Group B N=30	Date
	29/4/2024	30	0
	30/4/2024	30	0
	2024-01-05	30	0
	2024-02-05	30	0
	2024-03-05	30	0
	2024-04-05	30	0
	2024-05-05	30	0
Group B	Week 1	30	0
	2024-06-05	30	0
	2024-07-05	30	0
	2024-08-05	30	0
	2024-09-05	30	0
	2024-10-05	30	0
	2024-11-05	30	0
	2024-12-05	30	0
Group B	Week 2	30	0
	13/05/2024	30	0
	14/05/2024	30	0
	15/05/2024	30	0
	16/05/2024	30	0
	17/05/2024	30	0
	18/05/2024	30	0
	19/05/2024	30	0
Group B	Week 3	30	0
	20/05/2024	30	0
	21/05/2024	30	0
	22/05/2024	30	0
	23/05/2024	29	1
	24/05/2024	29	0
	25/05/2024	29	0
	26/05/2024	29	0
Group B	week 4	29	1
	27/05/2024	29	0
	28/05/2024	29	0
	29/05/2024	29	0
	30/05/2024	29	0
	31/05/2024	29	0
	2024-01-06	29	0
	2024-02-06	29	0
Group B	week 5	29	0
	2024-03-06	29	0
	2024-04-06	29	0
	2024-05-06	29	0
	2024-06-06	28	1
	2024-07-06	28	0
	2024-08-06	28	0
	2024-09-06	28	0
Group B	week 6	28	1
	2024-10-06	28	0
	2024-11-06	28	0
	2024-12-06	28	0
	13/6/2024	28	0
	14/6/2024	28	0
	15/6/2024	28	0
	16/06/2024	28	0
Group B	week 7	28	0
	17/06/2024	28	0
	18/06/2024	28	0
	19/06/2024	28	0
	20/06/2024	28	0
	21/06/2024	28	0
	22/06/2024	28	0
	23/06/2024	28	0
Group B	Week 8	28	0
	24/06/2024	28	0
	25/06/2024	28	0
	26/06/2024	27	1
	27/06/2024	27	0
	28/06/2024	27	0
	29/06/2024	27	0
	30/06/2024	27	0
Group B	Week 9	27	1
	2024-01-07	27	0
	2024-02-07	27	0
	2024-03-07	27	0
	2024-04-07	26	1
	2024-05-07	26	0
	2024-06-07	26	0
	2024-07-07	26	0
Group B	Week 10	26	1
Group C N=30	Date
	29/4/2024	30	0
	30/4/2024	30	0
	2024-01-05	30	0
	2024-02-05	30	0
	2024-03-05	30	0
	2024-04-05	30	0
	2024-05-05	30	0
Group C	Week 1	30	0
	2024-06-05	30	0
	2024-07-05	30	0
	2024-08-05	30	0
	2024-09-05	30	0
	2024-10-05	30	0
	2024-11-05	30	0
	2024-12-05	30	0
Group C	Week 2	30	0
	13/05/2024	30	0
	14/05/2024	30	0
	15/05/2024	30	0
	16/05/2024	30	0
	17/05/2024	30	0
	18/05/2024	30	0
	19/05/2024	30	0
Group C	Week 3	30	0
	20/05/2024	30	0
	21/05/2024	30	0
	22/05/2024	29	1
	23/05/2024	29	0
	24/05/2024	29	0
	25/05/2024	28	1
	26/05/2024	28	0
Group C	week 4	28	2
	27/05/2024	28	0
	28/05/2024	28	0
	29/05/2024	28	0
	30/05/2024	28	0
	31/05/2024	28	0
	2024-01-06	28	0
	2024-02-06	28	0
Group C	week 5	28	0
	2024-03-06	28	0
	2024-04-06	28	0
	2024-05-06	28	0
	2024-06-06	28	0
	2024-07-06	28	0
	2024-08-06	28	0
	2024-09-06	28	0
Group C	week 6	28	0
	2024-10-06	28	0
	2024-11-06	28	0
	2024-12-06	28	0
	13/6/2024	28	0
	14/6/2024	28	0
	15/6/2024	28	0
	16/06/2024	28	0
Group C	week 7	28	0
	17/06/2024	28	0
	18/06/2024	28	0
	19/06/2024	28	0
	20/06/2024	28	0
	21/06/2024	28	0
	22/06/2024	27	1
	23/06/2024	27	0
Group C	Week 8	27	1
	24/06/2024	27	0
	25/06/2024	27	0
	26/06/2024	27	0
	27/06/2024	26	1
	28/06/2024	26	0
	29/06/2024	25	1
	30/06/2024	25	0
Group C	Week 9	25	2
	2024-01-07	25	0
	2024-02-07	25	0
	2024-03-07	24	1
	2024-04-07	24	0
	2024-05-07	24	0
	2024-06-07	24	0
	2024-07-07	24	0
Group C	Week 10	24	1
